# Supplementary material for: Geographical characteristics and formation mechanisms of smallpox epidemics in Hubei Province, China, 1488–1949
Source: PLoS One. 2025 May 13;20(5):e0317108. doi: 10.1371/journal.pone.0317108 (PMC12074586; doi:10.1371/journal.pone.0317108)
Supplement: S1 Table — (XLS) [file pone.0317108.s001.xls]

## Sheet: Smallpox by year
Year	Number of counties with smallpox
1488	1
1710	1
1883	1
1884	1
1885	0
1886	0
1887	0
1888	0
1889	0
1890	0
1891	0
1892	0
1893	0
1894	0
1895	0
1896	3
1897	1
1898	0
1899	1
1900	0
1901	1
1902	0
1903	0
1904	0
1905	0
1906	0
1907	0
1908	0
1909	0
1910	1
1911	2
1912	3
1913	3
1914	1
1915	0
1916	3
1917	4
1918	2
1919	2
1920	1
1921	1
1922	0
1923	1
1924	5
1925	2
1926	4
1927	3
1928	1
1929	2
1930	4
1931	7
1932	5
1933	2
1934	5
1935	6
1936	6
1937	2
1938	7
1939	1
1940	6
1941	15
1942	14
1943	7
1944	5
1945	16
1946	18
1947	12
1948	6
1949	7

## Sheet: Smallpox by county
County code	Years of smallpox	Number of years of smallpox
1		0
2	1924、1936、1938、1942、1946、1948	6
3	1941、1942、1943、1945、1948	5
4	1942、1944、1946	3
5	1927、1938	2
6	1946	1
7	1931	1
8	1921、1941	2
9	1710、1924	2
10		0
11	1915、1945、1946	3
12	1916	1
13	1935	1
15		0
16	1913、1924、1934、1936、1942、1948	6
17	1896、1914、1917、1931、1932、1935、1937、1945、1946、1947、1948、1949	12
18	1896、1931、1932、1935、1945、1946、1947、1949	8
19	1933、1944、1945	3
20	1929、1942、1943	3
21	1946、1947	2
22	1931、1942	2
23		0
24	1926、1942	2
25	1883、1941、1942、1946	4
26	1941、1946、1949	3
27	1940、1948	2
28	1924、1932、1949	3
29	1910、1911	2
30	1946	1
14	1941、1945	2
31	1935、1941	2
32	1913	1
33	1912、1918、1923、1927、1928	5
34	1931、1938、1943	3
35	1926、1929、1940、1941	4
36	1930、1933、1940、1942、1943、1944	6
37	1924、1939、1945	3
38	1934、1946	2
39	1918、1935、1945	3
40	1947	1
41	1916、1930、1931、1934、1941、1942、1943、1945、1947	9
42	1926、1938、1942、1947	4
43	1936	1
44	1945	1
45	1944	1
46	1884、1896、1901、1912、1913、1917、1931、1932、1934、1935、1942、1945、1946、1947、1949	15
47	1919、1940、1946	3
48	1941、1945、1949	3
49	1911、1926	2
50	1488、1941、1946	3
51	1946	1
52	1942	1
53	1936、1941、1945、1947	4
54	1920、1925、1943、1944	4
55	1897、1899、1919、1936、1945	5
56	1937、1943	2
57	1927、1930、1938、1940、1946、1947	6
58	1945、1946	2
59	1917、1947	2
60	1912、1930	2
61	1936、1941、1942、1945、1946、1947	6
62
63	1917、1925、1949	3
64	1938、1941	2
65	1932、1941	2
66	1938	1
67	1947、1948	2
68		0
69	1934、1941	2
70		0
71	1940	1

## Sheet: Influencing factors
County code	Number of years of smallpox	Mean elevation (x1)	Mean annual temperature (x2)	Mean annual precipitation (x3)	River network density (x4)	Number of years of flooding (x5)	Number of years of drought (x6)	Road network density (x7)	Number of years of war (x8)	Population density (x9)
1	0	74.9978	16.0999	1128.97	0.0550035	15	10	0.111931	0	275.217
2	6	1051.31	17.198	1078.33	0.0418212	4	1	0.0643335	0	40.8564
3	5	897.98	15.0003	933.231	0.0222421	6	4	0.102339	1	41.6739
4	3	245.567	17	1672.73	0.0385181	13	10	0.0942331	2	108.838
5	2	94.9027	17.2998	1557.96	0.0613099	24	15	0.107889	0	303.859
6	1	116.497	16.4999	1005.15	0.0836217	10	6	0.102621	4	151.572
7	1	34.1099	17.0766	1446.1	0.120159	19	10	0.0618057	1	270.463
8	2	1059.26	16.0991	1474.78	0.0398266	5	3	0.0783654	0	82.6056
9	2	897.588	14.3007	824.41	0.0214963	4	6	0.0241367	2	39.8421
10	0	31.4826	16.7	1174.99	0.0813274	42	12	0.0266838	4	183.979
11	3	373.582	15.6999	911.911	0.0429638	3	9	0.0711383	2	146.995
12	1	127.365	15.7	8101.98	0.0335669	5	6	0.0966205	2	149.598
13	1	52.4073	17	1497	0.000909579	18	4	0.170971	5	307.948
15	0	21.0603	16.301	1292.88	0.0898069	65	14	0.0278517	1	266.893
16	6	24.7861	16.7681	1353.1	0.0965511	21	4	0.180638	6	471.546
17	12	25.4371	16.6999	1386.83	0.102136	32	6	0.0664517	7	248.678
18	8	1138.81	15.3999	1678.23	0.0307192	2	4	0.0175246	1	44.4837
19	3	97.6736	15.8001	1238	0.0568104	3	4	0.0958813	5	249.788
20	3	60.8072	16.3007	1264.12	0.0371601	20	5	0.105848	0	367.455
21	2	65.37	16.7084	1370.79	0.056652	33	11	0.0858511	4	341.187
22	2	64.8218	17.0999	1467.02	0.0560318	23	10	0.085921	4	311.065
23	0	23.9458	17.1998	1442.04	0.115205	23	4	0.0439789	0	130.636
24	2	22.6071	16.6	1330.99	0.0364496	38	5	0.0541592	4	324.748
25	4	1164.44	15.3002	1480.03	0.0272997	0	1	0.0784687	1	54.8735
26	3	23.2563	16.6539	1188.5	0.0615575	46	9	0.112077	1	234.361
27	2	144.183	16.4996	1080.07	0.0302083	21	5	0.0988659	1	172.32
28	3	134.68	16.2925	1025.35	0.0690115	17	6	0.122936	3	166.792
29	2	377.792	16.0998	766.459	0.138305	8	8	0.0484289	1	68.6619
30	1	656.592	15.7994	1360.58	0.0131342	4	2	0.0556006	0	94.706
14	2	159.968	15.6011	1132.08	0.0347006	1	4	0.0856094	0	92.093
31	2	1209.36	12.7005	1339.57	0.0305103	3	1	0.0359895	0	57.2923
32	1	293.684	16.5005	1437.96	0.0647804	11	5	0.0507333	4	110.091
33	5	206.926	16.4998	1285.09	0.0595846	17	9	0.0687975	5	279.072
34	3	21.76	16.8996	1349.5	0.0670846	65	9	0.0447991	4	147.916
35	4	466.137	15.5005	902.636	0.0413009	3	5	0.0551221	5	114.081
36	6	88.0608	17.0999	1636.89	0.100672	17	9	0.120614	0	157.782
37	3	160.133	16.9001	1458	0.0456029	24	6	0.079823	4	235.581
38	2	22.2535	16.5001	1213.99	0.0663552	65	6	0.0619954	2	278.094
39	3	32.644	16.6001	1208.03	0.0455273	27	7	0.0390168	4	132.754
40	1	105.923	16.7997	1210.95	0.0685901	38	11	0.00759433	4	175.303
41	9	210.113	15.9397	982.206	0.0488809	11	5	0.0362773	1	175.193
42	4	25.5385	16.5995	1164.1	0.0473308	31	4	0.067399	1	422.542
43	1	263.703	16.9001	1659.92	0.0312298	7	7	0.0410861	0	163.467
44	1	297.792	16.8001	1587	0.0428808	11	13	0.0544077	1	92.4181
45	1	1167.16	13.4015	1403.97	0.0220474	5	2	0.0207661	1	26.7362
46	15	27.5775	16.9	1416.02	0.121831	28	10	0.132083	11	251.052
47	3	76.8772	17.2996	1423.02	0.0303304	11	14	0.0899039	1	230.102
48	3	950.338	13.9025	11509.5	0.0284349	9	4	0.0695717	0	109.153
49	2	105.754	17	1641.74	0.0431093	12	12	0.117515	1	150.169
50	3	93.34	15.7733	1969.96	0.0547043	13	10	0.0734834	7	194.197
51	1	54.5	16.17	1187.32	0.0424818	19	6	0.088437	1	173.874
52	1	1108.14	16.6979	1004.02	0.0202008	10	0	0.0581297	0	51.9159
53	4	1036.82	15.5999	1469.5	0.0458024	0	2	0.0992056	1	75.0438
54	4	113.536	17.1998	1501.02	0.0919401	16	11	0.0759654	1	174.272
55	5	227.728	16.5236	1132.29	0.0321814	11	10	0.0664312	4	120.435
56	2	98.7523	15.9	872.282	0.0511246	10	6	0.0777737	4	235.652
57	6	259.664	16.7998	1249.94	0.0793033	17	7	0.0478695	2	156.006
58	2	384.484	16.4002	1502.96	0.0467995	8	5	0.0467145	2	127.658
59	2	32.3636	16.0014	1138.24	0.0652756	26	19	0.155514	1	324.539
60	2	104.287	16.0685	1057.05	0.102933	7	15	0.0943852	0	254.726
61	6	460.345	16.2001	1071.86	0.0571489	6	4	0.028717	1	81.3178
62	0	27.5491	16.1003	1119.14	0.0953917	21	14	0.252817	1	469.306
63	3	717.878	15.1	774.067	0.0278808	10	10	0.0421448	1	78.777
64	2	494.85	15.7269	919.449	0.0589917	9	8	0.061467	2	55.4735
65	2	144.127	15.7002	821.556	0.0473016	12	15	0.0383912	3	160.495
66	1	853.279	16.3994	1360.87	0.138341	6	5	0.0638002	2	66.1796
67	2	57.6829	16.7998	1061.09	0.0762958	25	6	0.0482274	2	183.919
68	0	91.1107	16.1999	982.01	0.0438866	42	9	0.0499946	0	104.208
69	2	832.932	15.3985	812.134	0.0446958	5	4	0.0310341	0	78.7325
70	0	1034.92	14.1019	911.899	0.03902	3	4	0.0299991	0	59.1363
71	1	829.196	17.7962	1048.23	0.0344749	7	4	0.0609103	0	96.6227
